# Supplementary material for: Rationale and Design of the Cancer Immunotherapy Evidence Living (CIEL) Library: A Continuously Updated Clinical Trial Database of Cancer Immunotherapies
Source: Health Sci Rep. 2026 Mar 30;9(4):e72221. doi: 10.1002/hsr2.72221 (PMC13087519; doi:10.1002/hsr2.72221)
Supplement: Supplementary file 2 — Additional_File_2Codebook_CIEL. [file HSR2-9-e72221-s002.xlsx]

## Sheet: Tabelle1
Table (collection)	Table (collection) name	Directus table section (Meta data, screening and key variables are not counted as part of the 82 variables described in the manuscript)	sql_db_variable_name	Data_type	Possible_values	Mandatory variable (*)	Publication/registry/both	Description	Publication (metadata/manual/NA)	PubMed_meta_data	AACT available (Y/N/NA)	AACT_txtfile_name	AACT_column_name
Trial information ( table 1)
1	Trial information	Primary key	trial_ciel_id	VARCHAR	Automatic			Generated	NA	NA	NA	NA	NA
1	Trial information	Screening	eligible	VARCHAR	yes, no	Y	Both		NA	NA	NA	NA	NA
1	Trial information	Screening	is_cancer_trial	Categorical	Yes;No	Y	Both	For AACT imported trials only. Trials with No in the 3 Screening variables should be excluded from workflow	NA	NA	NA	NA	NA
1	Trial information	Screening	is_immunotherapy_trial	Categorical	Yes;No	Y	Both	For AACT imported trials only. Trials with No in the 3 Screening variables should be excluded from workflow	NA	NA	NA	NA	NA
1	Trial information	Screening	is_interventional_trial	Categorical	Yes;No	Y	Both	For AACT imported trials only. Trials with No in the 3 Screening variables should be excluded from workflow	NA	NA	NA	NA	NA
1	Trial information	Meta data	extraction_level	Categorical	Automated;Curated (finalised study); Curated (ongoing study - may be updated)	Y	Both	Single choice	NA	NA	NA	NA	NA
1	Trial information	Meta data	reviewer_name	VARCHAR		Y	Both	Initials, e.g. KB	NA	NA	NA	NA	NA
1	Trial information	Basic trial information	therapy_module	Categorical	Tumour-infiltrating lymphocytes;CAR T;Therapeutic cancer vaccine;Checkpoint inhibitor; other	Y	Both	Multiple choice	NA	NA	NA	NA	NA
1	Trial information	Basic trial information	entry_type	Categorical	Trial registry;publication	Y	Both	Automated generated	NA	NA	NA	NA	NA
1	Trial information	Basic trial information	source_type	Categorical	PubMed;CT.gov;ICTRP;MedRxiv;EUCTR;other	Y	Both	Automated generated	NA	NA	NA	NA	NA
1	Trial information	Basic trial information	status_type	Categorical	Published;Planned;Ongoing;Completed;Unknown	Y	Both	Single choice	NA	NA	NA	NA	NA
1	Trial information	Basic trial information	status_ct_specific	Categorical	Not yet recruiting;recruiting;enrolling by invitation; active, not recruiting;completed;terminated;suspended;withdrawn;unknown	Y	Registry	AACT specific	NA	NA	Y	"studies"	"last_known_status"
1	Trial information	Basic trial information	status_reason_detail	VARCHAR		Y (Only if present for entry)	Registry	AACT specific	NA	NA	?	NA	NA
1	Trial information	Basic trial information	year_publication_registration	NUMERIC	YYYY	Y	Both		Metadata	"year"	Y	"studies"	"study_first_posted_date"
1	Trial information	Basic trial information	year_last_update	NUMERIC	YYYY	Y	Registry	AACT specific	NA	NA	Y	"studies"	"last_update_posted_date"
1	Trial information	Basic trial information	study_start	DATE	DD-MM-YYYY	N	Both		Manual	NA	Y	"studies"	"start_date"
1	Trial information	Basic trial information	study_start_type	VARCHAR	Actual;estimate	N	Registry	AACT specific	NA	NA	Y	"studies"	"start_date_type"
1	Trial information	Basic trial information	study_completion	DATE	DD-MM-YYYY	N	Both		Manual	NA	Y	"studies"	"completion_date"
1	Trial information	Basic trial information	study_completion_type	VARCHAR	Actual;estimate	N	Registry	AACT specific	NA	NA	Y	"studies"	"completion_date_type"
1	Trial information	Basic trial information	title	VARCHAR		Y	Both	Publication title (PubMed) or "official title" (AACT)	Metadata	"title"	Y	"studies"	"official_title"
1	Trial information	Basic trial information	acronym	VARCHAR		N	Both	Free text (PubMed) or "acronym" (AACT)	Manual	NA	Y	"studies"	"acronym"
1	Trial information	Basic trial information	other_names	VARCHAR		N	Both	Free text (PubMed) or "Other study ID numbers" (AACT)	Manual	NA	Manual	NA	NA
1	Trial information	Basic trial information	synopsis	VARCHAR		Y	Both	Abstract (PubMed), "Brief summary" (AACT)	Metadata	"abstract"	Y	"brief_summaries"	"description"
1	Trial information	Basic trial information	registry_id	VARCHAR		Y	Both	e.g. NCT, EUCTR, or ICTRP identifier	Manual	NA	Y	"studies"	"nct_id"
1	Trial information	Basic trial information	doi	LINK		Y	Publication		Metadata	"doi"	Y	NA	NA
2	Trial information	Basic trial information	URL	LINK		Y	Both	Automatically generated from lines above	NA	NA	NA	NA	NA
1	Trial information	Basic trial information	pmid	VARCHAR		N	Publication	Automated generated	Manual	NA	NA	NA	NA
1	Trial information	Basic trial information	contact_person_name	VARCHAR		N	Both	Corresponding author (PubMed), "Contact person" (AACT).	Metadata	"authors" (only extract the first name, separted by comma)	Y	IF REPORTING RESULTS: "result_contacts.txt" . IF NOT REPORTING RESULTS: "central_contacts.txt"	"name"
1	Trial information	Basic trial information	contact_person_affiliation	VARCHAR		N	Both		Manual	NA	Y	IF REPORTING RESULTS: "result_contacts.txt". Not available for trials not reporting results.	"organization"
1	Trial information	Basic trial information	contact_person_email	VARCHAR		N	Both		Manual	NA	Y	IF REPORTING RESULTS: "result_contacts.txt". IF NOT REPORTING RESULTS: "central_contacts.txt"	"email"
1	Trial information	Study design	study_phase	Categorical	1;2;3;4;unclear	N	Both	Multiple choice	Manual	NA	Y	"studies"	"phase"
1	Trial information	Study design	study_type	Categorical	Interventional;observational			Single choice	Manual	NA	Y	"studies"	"study type"
1	Trial information	Study design	study_design	Categorical	Single Group Assignment;Parallel Assignment;Crossover Assignment;Factorial Assignment; Sequential Assignment; adaptive; other	N	Both	Single choice	Manual	NA	Y	"designs"	"intervention_model"
1	Trial information	Study design	study_allocation	Categorical	Randomized; Non-randomized;unclear	Y	Both	Single choice	Manual	NA	Y	"designs"	"allocation"
1	Trial information	Study design	study_n_groups	NUMERIC		Y	Both	E.g. 2	Manual	NA	Y	"studies"	"number_of_arms"
1	Trial information	Study design	study_pairwise_comparisons	Categorical	Yes;No;unclear	N	Both	Single choice	Manual	NA	Manual	NA	NA
1	Trial information	Study design	blinding	Categorical	None;single_blind(participants);single_blind(assessors);double_blind;unclear	Y	Both	Single choice	Manual	NA	Y	"designs"	"masking"
1	Trial information	Study design	sample_size_total	NUMERIC	0 to 9999999	Y	Both		Manual	NA	Y	"studies"	"enrollment"
1	Trial information	Study design	sample_size_type	Categorical	Planned;actual;enrolled;randomised;ITT;per protocol;unclear	Y	Both	Single choice	Manual	NA	Y	"studies"	"enrollment_type"
1	Trial information	Study design	location_country	VARCHAR		Y	Both	E.g. Switzerland	Manual	NA	Y	"facilities"	"country"
1	Trial information	Study design	location_region	VARCHAR		N	Both	E.g. Europe	Manual	NA	Manual	NA	NA
1	Trial information	Study design	location_trial_site	VARCHAR		N	Both	E.g. University hospital Basel	Manual	NA	Y	"facilities"	"city"
1	Trial information	Population basics	disease_classification	Categorical	Breast;Dermatology;Ear nose throat;Endo-neuroendocrinology;Gastrointestinal;Genito-uro-nephrology;Gynecology-obstetrics;Neurology;Musculo-skeletal;Pediatrics;Respiratory-thoracic;Lymphoma;Leukemia;Myeloma;Multiple conditions;Others	Y	Both	Multiple choice	Manual	NA	Manual	NA	NA
1	Trial information	Population basics	disease_name	VARCHAR		Y	Both	E.g. acute lymphocytic leukemia (ALL)	Manual	NA	Y	"conditions"	"name"
1	Trial information	Population basics	disease_type	Categorical	Solid;haematological;both	Y	Both	Single choice	Manual	NA	Manual	NA	NA
1	Trial information	Population basics	age_group	Categorical	0-17;+18;0-99	Y	Both	Single choice	Manual	NA	Manual	NA	NA
1	Trial information	Population basics	inclusion_criteria	VARCHAR		N	Both	List of criteria, free text	Manual	NA	Y	"eligibilities"	"criteria"
1	Trial information	Population basics	exclusion_criteria	VARCHAR		N	Both	List of criteria, free text	Manual	NA	NA	NA	NA
1	Trial information	Population basics	is_biomarker_specific	Categorical	Y;N;uncertain	N	Both	Single choice	Manual	NA	Manual	NA	NA
1	Trial information	Population basics	biomarker_description	VARCHAR		N	Both	Free text	Manual	NA	Manual	NA	NA
1	Trial information	Population basics	previous_treatment_lines_n	Categorical	0(naïve);1-3;4+;unclear	Y	Both	Multiple choice	Manual	NA	Manual	NA	NA
1	Trial information	Population basics	previous_treatment_line_types	VARCHAR				Free text list, e.g. carboplatin and CPI	Manual	NA	Manual	NA	NA
1	Trial information	Funding	funding_type	Categorical	Public;public-industry;industry;other third-party;undetermined	Y	Both	Multiple choice	Manual	NA	Manual	NA	NA
1	Trial information	Funding	sponsor	VARCHAR		Y	Both	E.g. Novartis	Manual	NA	Y	"Sponsors"	"lead_or_collaborator"
1	Trial information	Funding	collaborator	VARCHAR		N	Registry	E.g. University of Basel	Manual	NA	Y	"Sponsors"	"lead_or_collaborator"
1	Trial information	Additional information	link_protocol_sap	URL		N	Both		Manual	NA	Y	"provided_documents"	"url"
1	Trial information	Additional information	link_full_dataset	URL		N	Both		Manual	NA	Manual	NA	NA
1	Trial information	Additional information	link_regulatory_data	URL		N	Both	For future linkage with regulatory documents	Manual	NA	Manual	NA	NA
1	Trial information	Additional information	other_comments	VARCHAR		N	Both	Free text	Manual	NA	Manual	NA	NA
Groups (table 2)
2	Groups	Primary key	group_id	VARCHAR	Automatic	NA	NA	Generated	NA	NA	NA	NA	NA
2	Groups	Treatment	treatment_type	Categorical	TIL;CART;TCV;chemotherapy;CPI;other	Y	Both	Single choice	Manual	NA	Manual	NA	NA
2	Groups	Treatment	treatment_category	Categorical	Experimental;active comparator;placebo comparator;standard care;other	Y	Both	Multiple choice	Manual	NA	Y	"design_groups" (WITHOUT results)	"group_type" (WITHOUT results)
2	Groups	Treatment	treatment_generic_name	VARCHAR		Y (if line above =Y)	Both	E.g. tisagenlecleucel or Young-TIL	Manual	NA	Y	"design_groups" (WITHOUT results) OR "result_groups" (WITH results)	"name" (without results) or "title" (with results)
2	Groups	Co-treatments	co_treatment_yes_no	Categorical	Y;N;unclear	Y	Both	Single choice	Manual	NA	Manual	NA	NA
2	Groups	Co-treatments	co_treatment_generic_name	VARCHAR		Y (if line above = Y)	Both	E.g. IL-2	Manual	NA	Manual	NA	NA
2	Groups	Preconditioning	preconditioning_treatment_yes_no	Categorical	None;lymphodepletion;tumor reduction;other;unclear	Y	Both	Multiple choice	Manual	NA	Manual	NA	NA
2	Groups	Preconditioning	preconditioning_generic_name	VARCHAR		Y (if line above = Y)	Both	E.g. cyclophosphamide	Manual	NA	Manual	NA	NA
2	Groups	Baseline characteristics	level_group_total	Categorical	Group; total; IPD	Y	Both	Single choice	Manual	NA	Manual	NA	NA
2	Groups	Baseline characteristics	baseline_previous_systemic_treatments_treated	NUMERIC		Y	Both	Proportion treated	Manual	NA	Manual	NA	NA
2	Groups	Baseline characteristics	baseline_age	NUMERIC		Y	Both	Free text, e.g. 64	Manual	NA	Y	"baseline_measurements"	"param_value"
2	Groups	Baseline characteristics	baseline_age_metric	VARCHAR		N	Both	Mean, range, median, age brackets	Manual	NA	Manual	NA	NA
2	Groups	Baseline characteristics	baseline_performance_status_measure	VARCHAR		Y	Both	E.g. ECOG, WHO performance status	Manual	NA	Manual	NA	NA
2	Groups	Baseline characteristics	baseline_performance_status_scale	Categorical	0;1;2;3;4,5	Y	Both	Multiple choice	Manual	NA	Manual	NA	NA
2	Groups	Baseline characteristics	baseline_performanc_status_n	MIXED	Multiple choice of 0 to 100 plus option of free txt	Y	Both	E.g. 33; 67	Manual	NA	Manual	NA	NA
2	Groups	Baseline characteristics	baseline_performanc_status_unit	Categorical	%; n patients	Y	Both	E.g. % or n patients	Manual	NA	Manual	NA	NA
2	Groups	Baseline characteristics	baseline_gender_women_proportion	NUMERIC		Y	Both	E.g. 55%	Manual	NA	Y	"baseline_measurements"	"param_value","number_analyzed"
2	Groups	Baseline characteristics	baseline_disease_stages_measure	Categorical	0;1;2;3;4	Y	Both	Multiple choice	Manual	NA	Manual	NA	NA
2	Groups	Baseline characteristics	baseline_disease_stages_n	MIXED	Multiple choice of 0 to 100 plus option of free txt	Y	Both	E.g. 40; 60	Manual	NA	Manual	NA	NA
2	Groups	Baseline characteristics	baseline_disease_stage_unit	Categorical	%; n patients	Y	Both	E.g. % or n patients	Manual	NA	Manual	NA	NA
2	Table 1 link	Foreign key	trial_ciel_id	VARCHAR	Automatic	NA	NA		NA	NA	NA	NA	NA
Outcome (table 3)
3	Outcome	Primary key	outcome_id	VARCHAR	Automatic	NA	NA	Generated	NA	NA	NA	NA	NA
3	Outcome	Hierarchy	outcome_level	Categorical	Primary;secondary;exploratory;posthoc;uncertain	Y	Both	Multiple choice	Manual	NA	Y	"outcomes.txt" (WITH results) or "design_outcomes.txt" (WITHOUT results)	"outcome_type" (the same in both tables)
3	Outcome	Definition	outcome_category	Categorical	Overall survival;time to event;response rate;QOL; adverse event; other	Y	Both	Single choice	Manual	NA	Manual	NA	NA
3	Outcome	Definition	outcome_measure_name	VARCHAR		Y	Both	E.g. overall survival	Manual	NA	Y	"outcomes.txt" (WITH results) or "design_outcomes.txt" (WITHOUT results)	"title" (with results) or "measure" (without results)
3	Outcome	Definition	outocme_measure_definition	VARCHAR				E.g. RECIST, or specific rating scale	Manual	NA	Y	"outcomes"	"description"
3	Outcome	Timeframe	outcome_time_of_measure	NUMERIC		N	Both	E.g. 6	Manual	NA	Y	NA	NA
3	Outcome	Timeframe	outcome_time_metric	VARCHAR		N	Both	E.g. months or median follow-up	Manual	NA	Manual	NA	NA
3	Outcome	Timeframe	outcome_time	VARCHAR		N	Both	string describing time frame	Manual	NA	Y	"outcomes.txt" (WITH results) or "design_outcomes.txt" (WITHOUT results)	"time_frame" (the same in both tables)
3	Table 1 link	Foreign key	trial_ciel_id	VARCHAR	Automatic	NA	NA		NA	NA	NA	NA	NA
Group_result (table 4)
4	Result	Primary key	group_result_id	VARCHAR	Automatic	NA	NA	Generated	NA	NA	NA	NA	NA
4	Result	Result	result_type	VARCHAR	Proportion;n events;mean difference	Y (if data to report)	Both		Manual	NA	Manual	NA	NA
4	Result	Result	group_n	NUMERIC		N	Both		Manual	NA
4	Result	Result	group_point_estimate	NUMERIC		N	Both	E.g. proportion, mean value, number of events, etc.	Manual	NA	Y	"outcome_measurements"	"param_value"
4	Result	Result	group_dispersion_type	VARCHAR	SD; SE; 95%CI; 99% CI;range;IQR;other	N	Both		Manual	NA	Y	"outcome_measurements"	"dispersion_type"
4	Result	Result	group_dispersion_value	NUMERIC		N	Both		Manual	NA	Y	"outcome_measurements"	"dispersion_value"
4	Result	Result	group_dispersion_lower	NUMERIC		N	Both	E.g. lower bound of 95% CI	Manual	NA	Y	"outcome_measurements"	"dispersion_lower_limit"
4	Result	Result	group_dispersion_higher	NUMERIC		N	Both	E.g. upper bound of 95% CI	Manual	NA	Y	"outcome_measurements"	"dispersion_upper_limit"
4	Table 2 link	Foreign key	outcome_id	VARCHAR	Automatic	NA	NA
4	Table 3 link	Foreign key	group_id	VARCHAR	Automatic	NA	NA	Link to group
4	Table 1 link	Foreign key	trial_ciel_id	VARCHAR	Automatic	NA	NA		NA	NA	NA	NA	NA
Results (table 5)
5	Result	Primary key	result_id	VARCHAR	Automatic	NA	NA	Generated	NA	NA	NA	NA	NA
5	Result	Result overview	is_data_group_or_ipd	Categorical	Group; IPD	Y (if data to report)	Both	Single choice	Manual	NA	Manual	NA	NA
5	Result	Result overview	reporting_level	Categorical	Fully reported;Partially reported;Not reported	Y	Both	Single choice	manual	NA	manual	NA	NA
5	Result	Result overview	is_pairwise_comparison	Categorical	Y;N	Y (if data to report)	Both	Single choice	Manual	NA	manual	NA	NA
5	Result	Comparison 1 and 2	comparison_type	VARCHAR	MD;SMD;RR,OR,HR;RRR;ARR;other	N	Both		Manual	NA	Manual	outcome_analysis	param_type
5	Result	Comparison 1 and 2	point_estimate	NUMERIC		N	Both		Manual	NA	Manual	outcome_analysis	param_value
5	Result	Comparison 1 and 2	dispersion_type	Categorical	SD; SE; 95%CI; 99% CI;range;IQR;other	N	Both	Single choice	Manual	NA	Manual	outcome_analysis	dispersion_type
5	Result	Comparison 1 and 2	dispersion_value	NUMERIC		N	Both		Manual	NA	Y	outcome_analysis	dispersion_value
5	Result	Comparison 1 and 2	dispersion_lower	NUMERIC		N	Both	E.g. lower bound of 95% CI	Manual	NA	Manual	outcome_analysis	"dispersion_lower_limit"
5	Result	Comparison 1 and 2	dispersion_upper	NUMERIC		N	Both	E.g. upper bound of 95% CI	Manual	NA	Manual	outcome_analysis	"dispersion_upper_limit"
5	Table 3 link	Foreign key	outcome_id	VARCHAR	Automatic	NA	NA
5	Table 2 link	Foreign key	group_id	VARCHAR	Automatic	NA	NA	Link to group
5	Table 2 link	Foreign key	group_id	VARCHAR	Automatic	NA	NA	If pairwise comparison, link to group 2, otherwise empty
5	Table 1 link	Foreign key	trial_ciel_id	VARCHAR	Automatic	NA	NA
